# Supplementary material for: Wood-Inhabiting Nematode, Bursaphelenchus ussuriensis sp. n. (Nematoda: Aphelenchoididae) from David Elm, with Molecular Phylogeny of the Genus Based on Partial Mitochondrial Genomes
Source: Plants (Basel). 2024 Dec 31;14(1):93. doi: 10.3390/plants14010093 (PMC11722724; doi:10.3390/plants14010093)
Supplement: Supplementary file 1 [file plants-14-00093-s001.zip]

Archive with 3 entries (3 files):
- Bursaphelenchus ussuriensis Suppl. Materials_Table S1.pdf
- Bursaphelenchus ussuriensis Suppl. Materials_Table S2.pdf
- Fig S1. Supplement_ Male papillae.tiff
